# Supplementary material for: Dipsacus and Scabiosa Species—The Source of Specialized Metabolites with High Biological Relevance: A Review
Source: Molecules. 2023 Apr 27;28(9):3754. doi: 10.3390/molecules28093754 (PMC10180103; doi:10.3390/molecules28093754)
Supplement: Supplementary file 1 [file molecules-28-03754-s001.zip]

Archive with 1 entries (1 files):
- molecules-2294302-supplementary.pdf
